# Supplementary material for: Do pit-building predators prefer or avoid barriers? Wormlions' preference for walls depends on light conditions
Source: Sci Rep. 2020 Jul 2;10:10928. doi: 10.1038/s41598-020-67979-3 (PMC7331747; doi:10.1038/s41598-020-67979-3)
Supplement: Supplementary file 1 — Supplementary file1 [file 41598_2020_67979_MOESM1_ESM.xlsx]

## Sheet: MainSheet
Supplementary Material for the manuscript
Do pit-building predators prefer or avoid barriers? Wormlions' preference for walls depends on light conditions
By:
Inon Scharf, Akiva Silberklang, Bar Avidov & Aziz Subach
The Supplementary Material includes Fig. S1 (the chart flow of the simulation null model), Fig. S2 (a photo of the follow-up experiment) and the full dataset.

## Sheet: Fig. S1 (Chart Flow)
Fig. S1: Chart flow of the simulation null model
						1: The observed number of squares each wormlion covered in the specific treatment combination.
						2: The wormlion “moved enough” if the number of squares covered in the simulation equals to that covered by the specific individual in the experiment.
						3: Eight directions are possible (up, down, right, left and the four diagonals).
						Each simulation is repeated for 1000 times to calculate confidence intervals.

## Sheet: Fig. S2 (Exp. 5)
Fig. S2: A photo of the follow-up experiment
We used table lamps as a light source in an angle of 45° (between the table and the bulb), 30 cm above the arena.
We applied two treatments: lit arenas and arenas in which a 3-cm stripe adjacent to the wall was shaded.
To simulate shading by walls, we used vertical 8-cm height plastic “walls”, attached to the arenas.

## Sheet: Exp. 1 Data
Data for Experiment 1: the effect of sand depth on the preference for the test arena walls
Treatment variables are marked in blue, response variables are marked in yellow
Mass (mg)	Treatment (Sh=shallow sand, De=deep sand, Ce=arena's center, Wa=next to the arena's walls)	Deep sand (1=yes,0=no)	Next to wall (initial location; 1=yes, 0=no)	Tray num.	Moved (1=y,0=n)	Movement distance (# of squares of 100)	Final location (1=wall, 0=center)	Similar location (1=y, 0=n)	Pit constructed (1=y,0=n)	Pit area (mm2)
13.8	Sh_Ce	0	0	1	1	2	0	1	1	499.693
16.1	De_Wa	1	1	2	0	0	1	1	1	880.413
13	Sh_Wa	0	1	3	1	12	0	0	1	283.777
14.7	De_Ce	1	0	4	1	7	0	1	1	488.236
12.6	Sh_Wa	0	1	5	1	5	0	0	1	259.853
12.2	De_Ce	1	0	6	1	2	0	1	1	489.782
11.1	Sh_Ce	0	0	7	1	2	0	1	1	351.972
11.7	De_Ce	1	0	8	1	3	0	1	1	555.886
12	Sh_Ce	0	0	9	1	6	0	1	1	204.218
12	De_Wa	1	1	10	0	0	1	1	1	484.031
10.7	Sh_Wa	0	1	11	1	14	0	0	1	226.805
10.6	De_Wa	1	1	12	1	2	1	1	1	259.92
10.6	Sh_Wa	0	1	13	1	35	1	1	1	85.0407
10.1	De_Wa	1	1	14	1	4	1	1	1	562.521
10.3	Sh_Ce	0	0	15	1	2	0	1	1	243.821
9.8	De_Ce	1	0	16	0	0	0	1	1	372.352
8.7	Sh_Wa	0	1	17	1	10	0	0	1	116.561
9.5	De_Wa	1	1	18	0	0	1	1	1	443.232
9.2	Sh_Ce	0	0	19	1	14	0	1	1	190.882
9.4	De_Ce	1	0	20	1	2	0	1	1	224.909
8.1	Sh_Ce	0	0	21	0	0	0	1	1	429.553
8.2	De_Ce	1	0	22	1	3	0	1	1	415.028
8.7	Sh_Wa	0	1	23	1	24	0	0	1	215.861
8.3	De_Ce	1	0	24	0	0	0	1	1	541.421
8.3	Sh_Ce	0	0	25	1	7	0	1	1	350.686
8.2	De_Wa	1	1	26	1	21	1	1	1	146.152
7.8	Sh_Wa	0	1	27	1	38	0	0	1	137.509
7.6	De_Wa	1	1	28	1	5	1	1	1	462.827
7.2	Sh_Wa	0	1	29	1	9	0	0	1	202.428
7.1	De_Wa	1	1	30	1	1	1	1	1	205.637
7.2	Sh_Ce	0	0	31	1	5	0	1	1	144.855
7	De_Ce	1	0	32	0	0	0	1	1	531.305
6.3	Sh_Ce	0	0	33	1	5	0	1	1	401.204
6.4	De_Ce	1	0	34	1	1	0	1	1	536.177
6.5	Sh_Ce	0	0	35	1	4	0	1	1	436.401
6.7	De_Wa	1	1	36	1	2	0	0	1	584.482
6.5	Sh_Wa	0	1	37	1	4	0	0	1	334.065
6.6	De_Ce	1	0	38	0	0	0	1	1	510.812
6.4	Sh_Wa	0	1	39	1	10	1	1	1	120.254
6.3	De_Wa	1	1	40	1	2	1	1	1	377.729
6	Sh_Ce	0	0	41	1	1	0	1	1	245.512
6.1	De_Ce	1	0	42	1	2	0	1	1	726.741
5.7	Sh_Wa	0	1	43	1	6	0	0	1	191.422
5.5	De_Wa	1	1	44	1	1	1	1	1	384.387
4.4	Sh_Ce	0	0	45	1	3	0	1	1	129.869
5.1	De_Ce	1	0	46	0	0	0	1	1	508.921
5.3	Sh_Wa	0	1	47	1	5	1	1	1	440.663
5.2	De_Wa	1	1	48	1	1	0	0	1	244.127
5.2	Sh_Ce	0	0	49	1	4	0	1	1	297.084
5.1	De_Wa	1	1	50	1	1	0	0	1	467.642
4.2	Sh_Wa	0	1	51	1	3	0	0	1	296.842
4.5	De_Ce	1	0	52	1	12	0	1	1	462.729
4.1	Sh_Wa	0	1	53	1	2	0	0	1	144.493
4	De_Ce	1	0	54	1	1	0	1	1	510.353
3.8	Sh_Ce	0	0	55	1	47	0	1	1	206.978
3.6	De_Wa	1	1	56	1	1	0	0	1	200.653
3.6	Sh_Ce	0	0	57	1	3	0	1	1	215.248
3.6	De_Ce	1	0	58	1	2	0	1	1	217.838
3.5	Sh_Wa	0	1	59	1	4	0	0	1	154.64
3.4	De_Wa	1	1	60	1	1	1	1	1	270.179
3.4	Sh_Wa	0	1	61	1	3	0	0	1	75.7073
2.9	De_Wa	1	1	62	1	2	0	0	1	465.852
3.1	Sh_Ce	0	0	63	1	5	0	1	1	383.964
2.9	De_Ce	1	0	64	0	0	0	1	1	355.124
2.6	Sh_Wa	0	1	65	1	9	0	0	1	117.935
2.8	De_Wa	1	1	66	1	7	1	1	1	176.611
2.6	Sh_Wa	0	1	67	1	5	0	0	1	155.5
2.7	De_Ce	1	0	68	1	1	0	1	1	113.146
2.7	Sh_Ce	0	0	69	1	4	0	1	1	169.597
2.5	De_Ce	1	0	70	1	18	0	1	1	142.613
2.1	Sh_Ce	0	0	71	1	1	0	1	1	114.266
2.1	De_Ce	1	0	72	1	5	0	1	1	138.731
2.5	Sh_Ce	0	0	73
1.7	De_Wa	1	1	74	0	0	1	1	1	340.275
2	Sh_Wa	0	1	75	1	40	0	0	1	163.973
2.2	De_Wa	1	1	76	1	1	0	0	1	261.038
1.7	Sh_Wa	0	1	77	1	1	1	1	1	109.45
1.3	De_Wa	1	1	78	1	1	0	0	1	100.562
1.6	Sh_Ce	0	0	79	1	1	0	1	1	47.0053
1	De_Ce	1	0	80	1	6	0	1	1	80.4468
2.7	De_Ce	1	0	81	0	0	0	1	1	362.188
3	Sh_Ce	0	0	82	0	0	0	1	1	263.115
12.8	De_Ce	1	0	83	1	2	0	1	1	603.63
12.4	Sh_Ce	0	0	84	1	25	0	1	1	267.017
16.5	De_Ce	1	0	85	0	0	0	1	1	589.797
16.6	Sh_Ce	0	0	86	1	14	0	1	1	265.677
16.8	De_Ce	1	0	87	0	0	0	1	1	897.749
16.7	Sh_Ce	0	0	88	1	35	1	0	1	248.684
21.3	De_Ce	1	0	89	0	0	0	1	1	403.938
21.5	Sh_Ce	0	0	90	1	11	0	1	0
3.6	De_Wa	1	1	91	1	2	0	0	1	290.283
3.8	Sh_Wa	0	1	92	1	6	1	1	1	271.978
12.4	De_Wa	1	1	93	0	0	1	1	1	616.871
12.4	Sh_Wa	0	1	94	1	14	1	1	1	346.065
16.5	De_Wa	1	1	95	1	2	1	1	1	598.805
16.5	Sh_Wa	0	1	96	1	5	0	0	0
17.8	De_Wa	1	1	97	0	0	1	1	1	587.286
17.7	Sh_Wa	0	1	98	1	12	1	1	1	193.998
21.5	De_Wa	1	1	99	0	0	0	0	1	532.852
23	Sh_Wa	0	1	100	1	18	1	1	1	220.267

## Sheet: Exp. 2 Data
Data for Experiment 2: separation between the preference for deep sand and the test arena walls
Treatment variables are marked in blue, response variables are marked in yellow
Mass (mg)	Treatment (Sh=shallow sand, De=deep sand, Ce=arena's center, Wa=next to the arena's walls)	Deep sand (1=yes,0=no)	Next to wall (initial location; 1=yes, 0=no)	Tray num.	Moved (1=y,0=n)	Movement distance (# of squares of 100)	Final location (1=deep, 0=shallow)	Final location (1=wall, 0=center)	Same location wall (1=y,0=n)	Same location deep (1=y,0=n)	Pit constructed (1=y,0=n)	Pit area (mm2)
0.8	De_Ce	1	0	1
1.3	Sh_Ce	0	0	2	1	5	0	0	1	1	0
2.5	De_Wa	1	1	3	1	1	1	0	0	1	1	343.904
2.8	Sh_Wa	0	1	4	1	1	1	0	0	0	1	627.286
3.1	De_Wa	1	1	5	0	0	1	1	1	1	0
3.6	Sh_Ce	0	0	6	0	0	1	0	1	0	0
3.8	Sh_Wa	0	1	7	1	1	1	1	1	0	1	144.413
4.7	De_Ce	1	0	8	1	2	1	0	1	1	1	560.091
6.5	Sh_Wa	0	1	9	1	2	1	1	1	0	1	406.892
7.1	De_Wa	1	1	10	1	3	1	0	0	1	1	853.376
7.3	Sh_Ce	0	0	11
7.3	De_Ce	1	0	12	0	0	1	0	1	1	1	788.009
7.5	De_Ce	1	0	13	0	0	1	0	1	1	1	852.075
7.9	Sh_Ce	0	0	14	0	0	1	0	1	0	0
8.3	De_Wa	1	1	15	0	0	1	1	1	1	1	881.656
9.2	Sh_Wa	0	1	16	1	11	0	1	1	1	1	191.269
9.6	De_Wa	1	1	17	0	0	1	1	1	1	1	807.529
10	Sh_Ce	0	0	18	1	10	1	0	1	0	1	552.249
10.8	Sh_Wa	0	1	19	0	0	0	1	1	1	1	151.464
11.2	De_Ce	1	0	20	0	0	1	0	1	1	1	883.057
30.1	Sh_Wa	0	1	21	1	2	0	1	1	1	1	202.837
11.6	De_Wa	1	1	22	0	0	1	0	0	1	1	1239.57
11.8	Sh_Ce	0	0	23	1	14	1	1	0	0	1	808.23
8.2	De_Ce	1	0	24	0	0	1	0	1	1	1	329.933
14.6	De_Ce	1	0	25	1	4	1	0	1	1	1	241.121
15.3	Sh_Ce	0	0	26	1	2	1	0	1	0	1	777.087
15.7	De_Wa	1	1	27	1	6	1	0	0	1	1	341.096
15.8	Sh_Wa	0	1	28	1	2	1	1	1	0	1	288.726
17.1	De_Wa	1	1	29	1	3	1	1	1	1	1	635.462
17.6	Sh_Ce	0	0	30	0	0	1	0	1	0	1	459.853
18.1	Sh_Wa	0	1	31	1	10	0	1	1	1	1	113.157
19.7	De_Ce	1	0	32							0
20	Sh_Wa	0	1	33	1	8	1	1	1	0	1	1012.93
20.4	De_Wa	1	1	34	1	3	1	0	0	1	1	813.226
21	Sh_Ce	0	0	35	1	7	1	0	1	0	1	706.637
22.8	De_Ce	1	0	36	1	12	1	0	1	1	0
23.9	De_Ce	1	0	37	0	0	1	0	1	1	1	785.25
24.2	Sh_Ce	0	0	38	1	8	1	0	1	0	1	1284.66
25.4	De_Wa	1	1	39	0	0	1	1	1	1	1	556.584
28.3	Sh_Wa	0	1	40	1	7	0	1	1	1	1	270.131
2.1	De_Ce	1	0	41	1	1	1	0	1	1	1	222.716
2.4	Sh_Ce	0	0	42	1	5	0	0	1	1	1	189.536
3.1	De_Wa	1	1	43	1	6	0	0	0	0	1	63.8939
3.4	Sh_Wa	0	1	44	1	1	0	0	0	1	1	403.235
3.6	De_Wa	1	1	45	1	6	1	0	0	1	1	314.738
3.7	Sh_Ce	0	0	46	1	4	0	0	1	1	1	426.145
3.9	Sh_Wa	0	1	47
4.3	De_Ce	1	0	48	1	6	0	1	0	0	1	197.528
5.2	Sh_Wa	0	1	49
5.5	De_Wa	1	1	50	0	0	1	1	1	1	1	366.986
5.7	Sh_Ce	0	0	51
5.9	De_Ce	1	0	52	1	1	1	0	1	1	1	644.879
6.3	De_Ce	1	0	53	1	1	1	0	1	1	1	802.541
6.6	Sh_Ce	0	0	54	1	15	0	0	1	1	1	309.631
6.9	De_Wa	1	1	55	0	0	1	1	1	1	1	652.408
7.2	Sh_Wa	0	1	56	1	2	1	1	1	0	1	662.957
7.3	De_Wa	1	1	57	0	0	1	1	1	1	1	265.943
7.5	Sh_Ce	0	0	58	1	11	1	0	1	0	1	486.966
7.7	Sh_Wa	0	1	59	1	6	0	1	1	1	1	139.019
8	De_Ce	1	0	60	0	0	1	0	1	1	1	549.984
8	Sh_Wa	0	1	61	1	2	0	0	0	1	1	133.693
8.4	De_Wa	1	1	62	1	1	1	0	0	1	1	610.704
9	Sh_Ce	0	0	63
9.6	De_Ce	1	0	64	0	0	1	0	1	1	1	403.982
10.1	De_Ce	1	0	65	0	0	1	0	1	1	1	886.55
11	Sh_Ce	0	0	66	1	12	1	0	1	0	1	766.019
12	De_Wa	1	1	67	0	0	1	0	0	1	1	321.442
12.5	Sh_Wa	0	1	68	1	3	1	1	1	0	1	863.805
13.4	De_Wa	1	1	69	1	6	1	0	0	1	1	685.239
14	Sh_Ce	0	0	70	1	9	1	1	0	0	1	440.048
15.2	Sh_Wa	0	1	71	1	23	1	1	1	0	1	478.954
15.9	De_Ce	1	0	72	0	0	1	0	1	1	1	877.629
16.4	Sh_Wa	0	1	73	1	8	1	1	1	0	1	1021.25
16.7	De_Wa	1	1	74	0	0	1	1	1	1	1	668.142
16.9	Sh_Ce	0	0	75	1	7	0	0	1	1	1	196.689
19.3	De_Ce	1	0	76	0	0	1	0	1	1	1	577.956
19.6	De_Ce	1	0	77	0	0	1	0	1	1	1	487.059
20.3	Sh_Wa	0	1	78	1	4	0	0	0	1	1	156.254
24.2	De_Wa	1	1	79	1	1	1	1	1	1	1	582.968
27.5	Sh_Ce	0	0	80	1	6	1	0	1	0	1	736.765
4.1	De_Ce	1	0	81	0	0	1	0	1	1	1	786.973
4.6	Sh_Ce	0	0	82	1	9	1	1	0	0	1	371.18
13.9	De_Ce	1	0	83	0	0	1	0	1	1	1	615.218
13.9	Sh_Ce	0	0	84
16.1	De_Ce	1	0	85	0	0	1	0	1	1	1	1173.74
16.2	Sh_Ce	0	0	86	1	17	1	1	0	0	1	867.774
18	De_Ce	1	0	87	1	1	1	0	1	1	1	963.584
17.9	Sh_Ce	0	0	88	1	8	1	0	1	0	1	516.017
26.8	De_Ce	1	0	89	0	0	1	0	1	1	1	1184.55
26.9	Sh_Ce	0	0	90	1	18	0	1	0	1	1	318.316
4.8	De_Wa	1	1	91	0	0	1	1	1	1	1	426.948
5.2	Sh_Wa	0	1	92
13.8	De_Wa	1	1	93	0	0	1	1	1	1	1	573.074
12.8	Sh_Wa	0	1	94	1	5	1	0	0	0	1	1007.63
15.9	De_Wa	1	1	95	1	2	1	0	0	1	0
16	Sh_Wa	0	1	96
18.5	De_Wa	1	1	97	0	0	1	1	1	1	1	1152
18.2	Sh_Wa	0	1	98
27.2	De_Wa	1	1	99	1	10	1	1	1	1	1	596.795
28.6	Sh_Wa	0	1	100	1	11	0	1	1	1	1	228.082

## Sheet: Exp. 3 Data
Data for Experiment 3: the effect of illumination on the preference for the test arena walls
Treatment variables are marked in blue, response variables are marked in yellow
Mass (mg)	Treatment (C=center; W=wall; L=light; S=shade)	Next to wall (initial location; 1=y,0=n)	Light (1=y,0=n)	Tray num.	Moved (1=y,0=n)	Movement distance (# of squares of 100)	Final location (1=wall, 0=center)	Same location (1=y, 0=n)	Pit constructed (1=y,0=n)	pit area (mm2)
2.8	C_L	0	1	1	1	64	1	0	1	135.758
3	W_S	1	0	2	0	0	1	1	1	192.884
4.6	W_L	1	1	3	1	35	1	1	1	75.9851
0.9	C_S	0	0	4
9.2	W_L	1	1	5	1	7	1	1	1	115.136
6	C_L	0	1	6	1	67	1	0	1	167.099
1.8	W_S	1	0	7	1	17	1	1	1	53.4597
2.9	C_S	0	0	8	1	2	0	1	1	119.723
7.6	C_L	0	1	9	1	3	0	1	1	260.852
0.6	W_L	1	1	10	0	0	1	1	0
1.8	W_L	1	1	11	1	74	1	1	1	132.12
5.2	W_L	1	1	12	1	1	1	1	1	166.888
9.3	W_S	1	0	13	1	59	0	0	1	245.07
0.6	W_S	1	0	14
0.8	C_L	0	1	15	0	0	0	1	1	48.356
0.7	C_S	0	0	16	0	0	0	1	1	38.946
2.2	W_S	1	0	17	1	6	0	0	0
3.6	W_S	1	0	18	1	5	0	0	1	120.911
2.5	C_S	0	0	19	1	5	0	1	0
4.5	C_S	0	0	21	1	9	0	1	1	269.951
13.8	C_S	0	0	22	1	3	0	1	0
1.3	W_L	1	1	23	1	3	0	0	0
3.2	C_S	0	0	24	0	0	0	1	1	204.85
0.7	C_L	0	1	25	1	3	0	1	1	63.4924
2.9	W_L	1	1	26	1	6	0	0	0
15.3	W_S	1	0	27	1	13	0	0	1	111.87
3	W_L	1	1	28	1	41	1	1	1	97.4145
0.7	W_S	1	0	29	1	8	0	0	1	76.4861
0.9	W_S	1	0	30	0	0	0	0	1	94.3283
1.2	C_L	0	1	31	1	13	1	0	1	184.851
1	C_S	0	0	32	0	0	0	1	0
1.7	C_S	0	0	33	1	29	1	0	1	274.184
2.2	C_L	0	1	34
0.8	C_S	0	0	35	1	5	0	1	0
6.9	W_L	1	1	36	1	49	1	1	1	103.62
6.1	W_S	1	0	37	1	40	1	1	1	262.796
6.9	C_S	0	0	38	0	0	0	1	0
0.6	W_L	1	1	39	1	3	0	0	0
1.1	W_L	1	1	40	0	0	1	1	0
4.3	C_L	0	1	41	1	5	0	1	1	206.483
0.9	C_L	0	1	42	1	5	0	1	1	133.58
2.2	W_S	1	0	43
3.4	W_S	1	0	44	0	0	1	1	1	244.005
1	C_L	0	1	45
7.1	C_L	0	1	46	1	5	0	1	1	265.87
3.7	W_L	1	1	47	1	22	1	1	0
0.9	W_S	1	0	48	0	0	1	1	1	89.6021
1	C_L	0	1	49	1	1	0	1	1	91.8713
0.5	C_L	0	1	50	1	5	1	0	1	70.4101
12.3	W_L	1	1	51	1	10	1	1	1	199.693
4.2	C_S	0	0	52	1	3	0	1	1	167.829
1.2	W_S	1	0	53	1	7	0	0	0
15.3	C_L	0	1	54	1	7	1	0	1	207.319
1.1	C_S	0	0	55	0	0	0	1	1	79.198
0.8	W_L	1	1	56	1	1	1	1	1	66.499
1	C_S	0	0	57	1	3	0	1	1	105.436
3.4	C_L	0	1	58	0	0	0	1	1	162.751
0.9	W_L	1	1	59	1	5	1	1	1	90.7735
4.7	W_S	1	0	60	1	2	0	0	1	348.802
0.8	W_S	1	0	61	0	0	1	1	1	169.99
5.9	W_S	1	0	62	1	28	1	1	1	130.088
2.6	C_L	0	1	63	1	9	1	0	1	57.9678
1.6	C_L	0	1	64	1	3	0	1	1	60.3766
0.7	W_S	1	0	65	0	0	1	1	1	164.627
1.7	W_L	1	1	66	1	3	1	1	1	117.673
2.3	W_L	1	1	67	1	2	1	1	1	120.451
0.5	C_S	0	0	68	1	14	1	0	1	36.6859
0.7	C_S	0	0	69	0	0	0	1	1	101.054
1.4	C_L	0	1	70	0	0	0	1	1	276.247
8.9	C_S	0	0	71	1	20	1	0	1	99.9957
1.3	C_S	0	0	72	0	0	0	1	1	207.718
4.2	C_L	0	1	73	1	1	0	1	0
0.8	W_L	1	1	74	0	0	1	1	1	46.3408
1.1	W_S	1	0	75	1	6	0	0	1	198.811
0.7	W_L	1	1	76	1	4	0	0	1	170.892
1	W_L	1	1	77
0.7	C_L	0	1	77
1	W_S	1	0	78	1	5	0	0	1	243.106
1.8	C_S	0	0	79	1	7	0	1	1	93.0408
1.3	C_S	0	0	80	0	0	0	1	1	82.8295
5.4	C_S	0	0	81	1	14	0	1	0
6.6	W_S	1	0	82	1	6	0	0	1	411.962
10.2	C_S	0	0	83	1	27	1	0	1	211.316
9.8	W_S	1	0	84	1	27	1	1	1	252.713
15.2	C_S	0	0	85	1	1	0	1	0
15.8	W_S	1	0	86	1	11	0	0	1	248.849
18.6	C_S	0	0	87	1	28	1	0	1	547.894
18.5	W_S	1	0	88	1	33	1	1	1	205.734
19.9	C_S	0	0	89	1	5	0	1	0
20	W_S	1	0	90	1	8	0	0	1	308.856
6.7	C_L	0	1	91	1	2	0	1	1	467.036
7.2	W_L	1	1	92	1	3	0	0	1	320.975
9.1	C_L	0	1	93	1	23	1	0	1	230.933
9.1	W_L	1	1	94	1	12	1	1	1	160.46
14.6	C_L	0	1	95	1	44	1	0	1	248.776
15.1	W_L	1	1	96	0	0	1	1	1	211.756
18.8	C_L	0	1	97	1	18	1	0	1	268.615
18.6	W_L	1	1	98	1	1	0	0	1	118.431
20.1	C_L	0	1	99	1	3	0	1	1	297.274
20.4	W_L	1	1	100

## Sheet: Exp. 4 Data
Data for Experiment 4: separation between the preference for shade and the test arena walls
Treatment variables are marked in blue, response variables are marked in yellow
Mass (mg)	Treatment (S=shade, L=light, C=center, W=wall)	Next to wall (1=y,0=n)	Light (1=y, 0=n)	Tray num.	Moved (1=y,0=n)	Movement distance (# of squares of 100)	Final location (1=light, 0=shade)	Final location (1=wall, 0=center)	Same location wall (1=y,0=n)	Same location light (1=y,0=n)	Pit constructed (1=y,0=n)	Pit area (mm2)
8.6	W_S	1	0	1	0	0	0	1	1	1	1	156.023
13.6	W_L	1	1	2	1	36	0	1	1	0	0
15.8	C_L	0	1	3	1	10	0	0	1	0	0
12.7	W_S	1	0	4	0	0	0	1	1	1	1	308.294
20	W_S	1	0	5	1	39	0	1	1	1	1	231.116
13.9	C_S	0	0	6	1	13	1	0	1	0	1	129.046
9.2	W_S	1	0	7	1	27	1	1	1	0	1	164.857
12.3	C_L	0	1	8	1	19	0	1	0	0	1	270.422
8.6	C_L	0	1	9	1	1	0	0	1	0	1	479.632
3.2	C_L	0	1	10	1	2	1	0	1	1	1	172.7
2.6	W_S	1	0	11	1	7	0	0	0	1	1	315.891
10.7	C_S	0	0	12	1	4	0	0	1	1	1	118.174
13.1	W_S	1	0	13	1	15	1	1	1	0	1	265.829
8.4	W_L	1	1	14	1	5	0	0	0	0	1	99.3241
5.3	W_L	1	1	15	1	4	0	0	0	0	1	234.506
4	W_S	1	0	16	0	0	0	1	1	1	1	144.118
8.5	C_L	0	1	17	1	4	0	0	1	0	1	331.592
6.2	W_S	1	0	18	1	1	0	0	0	1	1	215.961
8	C_S	0	0	19	1	3	1	1	0	0	1	130.289
7.8	W_S	1	0	20	1	19	1	1	1	0	1	145.295
4	C_L	0	1	21	1	7	1	0	1	1	0	115.126
2.8	W_L	1	1	22	1	4	1	0	0	1	1	124.405
3.7	W_L	1	1	23
10.8	C_L	0	1	24	1	5	0	0	1	0	1	126.223
8.7	W_L	1	1	25	1	8	1	1	1	1	1	235.999
10.2	W_S	1	0	26	1	5	0	0	0	1	1	225.089
5.7	C_S	0	0	27	1	4	0	0	1	1	1	181.226
14.2	C_L	0	1	28	1	3	0	0	1	0	1	327.812
10.4	W_L	1	1	29	1	2	0	1	1	0	1	163.272
7.8	W_L	1	1	30	1	6	0	1	1	0	1	120.874
2.6	C_S	0	0	31	1	3	0	0	1	1	1	164.422
3.6	C_L	0	1	32	1	2	1	0	1	1	1	133.119
3.7	C_L	0	1	33	1	4	1	0	1	1	1	229.698
2.8	C_S	0	0	34	1	2	0	0	1	1	1	194.533
3.6	C_S	0	0	35	1	2	0	0	1	1	1	221.43
14.9	W_L	1	1	36	1	3	0	0	0	0	1	190.735
2.9	W_L	1	1	37
3.2	W_L	1	1	38	0	0	1	1	1	1	0
1.5	W_L	1	1	39	1	2	0	0	0	0	1	192.744
1.7	W_L	1	1	40	0	0	1	1	1	1	1	38.2177
1.7	C_L	0	1	41	0	0	1	0	1	1	1	194.786
11.1	W_L	1	1	42	1	3	1	1	1	1	1	191.674
10.8	C_S	0	0	43	1	3	0	0	1	1	0
9.9	C_S	0	0	44	1	3	0	0	1	1	1	102.697
8.2	C_S	0	0	45	1	1	0	0	1	1	1	400.074
5.7	W_L	1	1	46	1	4	0	1	1	0	1	360.142
2.7	W_S	1	0	47	0	0	0	1	1	1	1	220.108
1.6	C_L	0	1	48	1	2	0	0	1	0	1	127.035
6.7	W_L	1	1	49	1	2	0	0	0	0	1	277.466
3.2	W_S	1	0	50	1	2	0	0	0	1	1	257.449
2.9	C_L	0	1	51	1	1	0	0	1	0	1	207.415
4.7	W_S	1	0	52	1	2	0	0	0	1	1	209.48
4.5	C_S	0	0	53	1	4	0	1	0	1	1	209.657
2	C_L	0	1	54	1	7	0	0	1	0	1	251.771
5.4	C_S	0	0	55	1	1	0	0	1	1	1	246.054
3.5	W_L	1	1	56	1	2	1	1	1	1	1	229.258
2.9	W_S	1	0	57	1	3	0	0	0	1	1	215.241
1.8	W_S	1	0	58	1	2	0	0	0	1	0
14.3	C_S	0	0	59	1	46	0	0	1	1	0
2.8	C_L	0	1	60	1	2	0	0	1	0	1	132.545
2.4	W_L	1	1	61	0	0	0	1	1	0	1	159.777
1.5	C_S	0	0	62	1	1	0	1	0	1	1	120.924
4.3	W_S	1	0	63	1	2	0	1	1	1	1	292.804
8.1	C_L	0	1	64	1	4	0	0	1	0	1	296.526
7.6	C_S	0	0	65	1	6	0	0	1	1	1	168.704
5.9	C_L	0	1	66	1	9	0	0	1	0	1	73.9543
6.3	C_L	0	1	67	1	8	0	0	1	0	1	347.669
6.7	W_S	1	0	68	1	6	1	1	1	0	1	243.19
1.1	W_S	1	0	69	0	0	0	1	1	1	1	186.797
4.1	W_L	1	1	70	1	3	0	1	1	0	1	171.32
13	C_S	0	0	71	1	12	0	1	0	1	0
12.2	W_S	1	0	72	1	1	0	0	0	1	1	224.535
11.7	C_L	0	1	73	1	8	1	1	0	1	1	221.757
12.4	W_L	1	1	74	1	17	0	0	0	0	1	38.6747
5.5	C_L	0	1	75	1	9	1	1	0	1	1	220.494
3.3	W_S	1	0	76	0	0	0	1	1	1	1	276.672
3.2	C_S	0	0	77	1	1	0	0	1	1	1	182.919
3.5	C_S	0	0	78	1	15	0	0	1	1	1	181.049
2.8	C_S	0	0	79	1	2	0	0	1	1	1	267.828
1.6	C_S	0	0	80	1	3	0	0	1	1	1	205.61
7.4	C_S	0	0	81	1	22	1	1	0	0	1	97.6387
7.5	C_L	0	1	82	1	4	1	0	1	1	1	117.699
12	C_S	0	0	83	1	2	0	0	1	1	1	376.817
11	C_L	0	1	84	1	19	1	1	0	1	1	117.25
14.2	C_S	0	0	85	1	8	0	0	1	1	1	269.904
14.3	C_L	0	1	86	1	15	0	0	1	0	1	252.155
19.2	C_S	0	0	87	1	20	1	1	0	0	1	317.22
19	C_L	0	1	88	1	4	0	0	1	0	1	112.673
23.9	C_S	0	0	89	1	15	0	1	0	1	1	535.988
24.6	C_L	0	1	90	1	18	1	1	0	1	1	323.792
8.6	W_S	1	0	91	1	19	0	0	0	1	1	240.343
8.7	W_L	1	1	92	1	8	1	1	1	1	1	220.625
10.8	W_S	1	0	93	1	44	0	0	0	1	1	237.281
10.6	W_L	1	1	94	1	37	1	1	1	1	1	289.599
14	W_S	1	0	95	1	53	1	1	1	0	1	173.487
14.2	W_L	1	1	96	1	7	0	1	1	0	1	427.876
19.4	W_S	1	0	97	1	36	0	0	0	1	0
19.3	W_L	1	1	98	1	10	0	1	1	0	1	180.489
25.1	W_S	1	0	99	1	5	1	1	1	0	1	216.166
25.4	W_L	1	1	100	0	0	1	1	1	1	0

## Sheet: Exp. 5 Data
Data for the follow-up experiment (Experiment 5): attraction to shade-providing walls
Treatment variables are marked in blue, response variables are marked in yellow
Mass (mg)	Treatment (L=full light, S=3-cm shade next to the wall)	Final location (1=wall, 0=not wall)	Pit constructed (1=y,0=n)	Pit area (mm2)
12.5	L	1	1	282.126
16.5	L	0	1	148.341
5.9	L	0	1	250.577
12	S	0	1	856.425
16.9	S	0	1	894.072
5.7	S	1	1	477.641
27.5	L	0	1	299.974
14	L	0	1	393.243
9.6	L	0	1	732.849
19.8	S	1	1	626.571
14.3	S	0	1	513.208
6	S	0	1	699.152
19.4	L	0	1	1166.6
8.9	L	0	1	463.41
6.5	L	0	1	691.65
18.3	S	0	1	449.243
9	S	0	1	614.543
7	S	1	1	963.437
18.5	L	0	1	170.153
3.5	L	0	0
17	L	0	0
19.1	S	0	1	498.371
4	S	1	1	709.76
15.9	S	0	0
11.3	L	1	1	1380.61
16	L	1	1	610.734
13.4	L	0	1	529.291
7.8	S	1	1	752.457
20.3	S	0	1	258.925
16	S	1	1	142.765
10.2	L	1	0
6.8	L	0	1	590.821
7	L	0	1	402.509
7.6	S	0	1	686.856
5.3	S	1	1	597.216
14	S	1	1	857.639
7.9	L	1	1	470.949
8.9	L	0	1	871.279
7.6	L	1	1	661.75
3.6	S	0	1	254.906
4.4	S	1	1	338.974
5.8	S	1	1	509.354
8.2	L	1	1	992.881
14.7	L	1	1	985.608
11.8	L	0	1	1256.97
11.6	S	0	0
11.1	S	0	1	981.244
12.5	S	0	1	1716.71
15.1	L	1	1	1600.81
20.1	L	0	1	1246.9
12.2	L	0	1	1229.63
15.3	S	1	1	1230.02
17.4	S	1	1	341.658
15.6	S	0	1	1022.7
11.4	L	0	1	876.936
13.4	L	0	1	740.587
6.1	L	0	1	741.51
7.2	S	1	1	917.219
19.8	S	1	1	724.958
9.3	S	1	1	2325.47
6.2	L	0	0
33.1	L	1	1	566.507
22.3	L	0	0
4.8	S	1	1	420.584
22.2	S	1	1	1085.27
23.4	S	1	1	258.457
26	L	1	1	346.967
12	L	1	1	578.813
13.9	L	0	1	688.753
17	S	1	1	457.578
8.7	S	1	1	884.709
13.8	S	1	1	460.898
4	L	0	0
10	L	0	0
2.9	L	0	0
6.9	S	0	1	252.118
13.9	S	1	1	992.754
3	S	1	1	307.31
